# Supplementary material for: Human Electroretinal Responses to Grating Patterns and Defocus Changes by Global Flash Multifocal Electroretinogram
Source: PLoS One. 2015 Apr 13;10(4):e0123480. doi: 10.1371/journal.pone.0123480 (PMC4395308; doi:10.1371/journal.pone.0123480)
Supplement: S1 Dataset — (XLSX) [file pone.0123480.s002.xlsx]

## Sheet: Experiment 1 Raw data
Subject	Age	Sphere	Astigmatism	SE	R1_0.24DCi	R1_0.24DC_amp	R1_0.24ICi	R1_0.24IC_amp	R1_1.24DCi	R1_1.24DC_amp	R1_1.24ICi	R1_1.24IC_amp	R1_2.4DCi	R1_2.4DC_amp	R1_2.4ICi	R1_2.4IC_amp	R1_4.8DCi	R1_4.8DC_amp	R1_4.8ICi	R1_4.8IC_amp	R2_0.24DCi	R2_0.24DC_amp	R2_0.24ICi	R2_0.24IC_amp	R2_1.24DCi	R2_1.24DC_amp	R2_1.24ICi	R2_1.24IC_amp	R2_2.4DCi	R2_2.4DC_amp	R2_2.4ICi	R2_2.4IC_amp	R2_4.8DCi	R2_4.8DC_amp	R2_4.8ICi	R2_4.8IC_amp	R3_0.24DCi	R3_0.24DC_amp	R3_0.24ICi	R3_0.24IC_amp	R3_1.24DCi	R3_1.24DC_amp	R3_1.24ICi	R3_1.24IC_amp	R3_2.4DCi	R3_2.4DC_amp	R3_2.4ICi	R3_2.4IC_amp	R3_4.8DCi
1	21	-2.75	0	-2.75	38.06	30.43	37.84	34.03	37.5	23.69	38.12	29.29	33.61	36.36	38.68	37.6	37.22	33.98	37.01	24.75	31.94	14.55	36.46	11.83	37.5	17.99	36.73	16.67	35	22.29	37.29	14.13	36.39	17.97	36.18	7.49	35.56	9.51	35.62	10.15	37.22	10.59	35.9	12.65	36.39	12.86	36.73	10.92	39.44
2	24	-3.25	0	-3.25	35.83	26.68	38.96	31	39.17	11.8	39.23	28.37	36.39	20.35	36.73	12.02	38.06	20.17	39.51	17.44	36.94	15.18	37.01	19.89	30.83	8.09	38.4	15.32	38.33	11.15	38.4	7.08	38.61	11.93	37.84	12.08	37.22	8.51	36.46	16.66	32.78	6.85	37.84	6.91	39.44	7.99	39.23	5.77	37.5
3	24	-1.25	-0.25	-1.37	34.17	19.79	38.4	32.98	34.17	14.41	38.12	27.09	37.5	24.96	39.79	25.07	35.83	17.51	39.23	13.96	36.67	13.15	37.84	16.84	36.67	10.97	37.84	23.01	38.33	20.93	37.57	11.49	35.83	13.91	37.84	8.79	36.67	8.48	37.29	11.71	37.5	11.13	37.57	16.32	37.5	14.37	37.29	11.83	36.67
4	24	-0.5	0	-0.5	38.89	21.36	39.79	46.31	38.33	35.33	40.07	30.44	39.72	45.78	39.23	45.1	37.78	38.83	40.07	39.08	39.17	17.49	38.4	30.89	38.33	23.65	38.4	22.52	39.17	26.26	38.4	38.36	38.89	30.35	38.68	31.95	37.78	11.04	37.29	24.74	38.06	19.97	37.57	25.22	38.06	19.74	37.57	29.58	38.33
5	23	1.5	-0.75	1.13	36.11	26.14	37.01	35.29	37.5	35.64	37.84	31.45	37.22	34.1	39.23	19.24	36.39	40.45	37.84	21.5	35.56	8.34	37.01	14.86	37.78	20.53	37.57	25.02	36.94	22.39	37.29	21.42	37.22	23.67	36.73	31.95	35.28	10.13	35.62	10.31	37.78	17.46	37.01	22.15	36.67	12.71	36.18	25.02	36.67
6	21	-1	-0.25	-1.12	38.33	29.93	37.01	41.27	35.83	39.81	38.12	40.99	36.11	48.05	38.12	36.59	36.39	40.41	35.07	22.35	37.5	15.21	36.46	31.56	36.67	25.25	36.18	25.75	36.67	27.61	36.18	23.31	36.39	21.96	35.62	16.33	35.56	14.86	35.34	23.12	36.39	17.55	35.34	22.78	36.39	19.82	35.62	23.88	35.83
7	23	0.25	0	0.25	34.17	18.37	35.07	22.7	33.89	26.79	38.68	26.61	33.06	21.98	38.12	19.62	35.56	25.76	38.4	9.85	35.83	9.27	35.34	18.72	35.83	10.56	37.57	17.6	33.33	8.22	35.62	7.58	35.83	11.13	36.18	9.01	35.56	7.52	35.34	9.59	36.39	12.56	35.9	11.7	36.67	11.34	35.07	13.61	35.83
8	21	-2	-1	-2.5	39.44	26.41	37.57	30.7	36.67	33.07	39.51	27.64	38.89	30.55	38.68	23.68	37.5	23.87	40.07	0.64	35	18.61	37.57	17.06	37.5	19.88	37.84	24.44	38.61	14.81	38.4	18.14	36.67	14.92	38.4	3.88	35	13.42	35.62	14.48	36.67	12.98	37.01	16.9	37.22	10.7	37.29	11.79	37.22
9	21	-1	-1.25	-1.75	37.22	24.94	35.9	44.12	32.5	23.07	38.96	24.67	33.89	37.94	36.73	42.45	36.94	38.35	37.01	44.84	35.83	13.36	35.62	32.02	36.67	13.95	35.9	22.76	35.56	18.36	35.9	35.05	36.39	23.4	35.9	34.03	35.56	10.4	35.07	20.8	36.67	12.6	35.34	27.7	36.11	18.38	34.79	32.57	36.11
10	22	0.25	-1	-0.25	38.06	18.68	38.96	50.02	36.11	18.65	38.4	48.17	34.17	35.63	38.4	46.15	37.22	37.06	38.96	41.36	37.5	11.16	37.84	30.03	36.11	13.35	37.57	29.77	33.06	23.97	37.57	39.51	36.39	17.35	37.57	33.02	35.83	6.42	36.73	23.7	37.22	15.75	36.73	20.3	36.94	17.72	36.73	34.4	37.22
11	23	-2	-1.25	-2.5	39.17	16.1	38.96	31.46	37.5	19.37	37.29	31.16	36.67	25.8	38.4	35.53	34.17	31.01	39.23	38.13	35.56	9.97	37.84	24.33	37.5	14.49	37.01	18.31	37.5	17.12	37.29	25.53	37.5	20.63	38.12	29.42	35.83	5.82	36.73	18.54	36.94	9.79	36.73	13.67	36.67	11.69	36.73	18.7	36.67
12	22	-0.5	-0.5	-0.75	37.78	32.72	38.12	39.42	37.5	34.88	39.79	25.04	40	43.52	38.68	17.52	37.5	46.72	39.23	17.8	37.5	18.68	38.12	36.27	38.33	18.22	38.4	25.29	37.5	25.28	38.12	24.96	37.5	35.74	37.84	22.71	36.67	12.69	37.57	34.52	38.06	15.38	37.57	29.32	38.33	18.48	37.57	25.28	36.67
13	22	0.25	-0.5	0	38.33	28.07	38.96	57.32	36.67	30.81	38.4	39.53	36.67	34.4	38.68	40.62	36.67	41.53	38.96	39.97	38.06	9.58	38.12	22.35	36.67	17.03	37.29	32.4	36.67	21.22	36.73	28.1	36.67	25.89	36.73	34.21	35.56	11	34.79	20.64	35.83	14.64	35.9	26.6	35.56	15.09	35.34	29.52	35
14	25	-0.75	-0.75	-1.12	35.83	22.83	38.68	37.35	35	30.19	38.68	33.44	36.67	23.33	39.23	24.02	36.67	26.08	37.29	17.02	35.83	12.91	36.73	24.3	38.33	14.41	37.84	23.73	37.5	15.9	38.12	15.11	36.67	18.59	37.01	17.54	36.67	10.01	35.9	16.1	38.33	13.22	37.29	19.94	37.5	14.89	37.01	15.29	36.67
15	25	-0.25	-1	-0.75	38.06	36.14	37.84	50.25	37.5	54.09	37.84	37.57	36.67	37.52	38.4	38.78	40	49.14	39.79	43.75	37.5	14.11	37.57	25.45	36.67	28.04	37.84	30.89	37.22	19.21	37.29	38.41	38.06	25.35	38.4	35.92	38.33	10.85	36.46	25.8	36.67	15.47	37.29	19.66	36.67	11.89	36.73	36.89	36.67
16	22	-0.25	0	-0.25	33.06	35.64	39.79	35.29	38.33	17.7	40.62	10.9	37.5	31.19	41.46	10.72	38.33	32.5	40.62	13.34	39.17	16.57	39.23	18.47	40.56	14.16	40.34	17.12	37.78	20.61	39.23	14.34	37.5	18.38	38.96	18.15	38.33	15.97	38.12	22.62	40	10.91	38.68	15.87	38.33	13.52	38.68	17.42	39.17
17	22	-0.5	-0.5	-0.62	36.67	30.53	37.84	37.02	35.83	36.51	38.96	22.26	36.67	34.33	38.96	12.44	38.33	34.32	38.4	19.34	37.22	18.67	36.73	28.94	36.67	21.02	37.84	23.13	37.5	22.55	37.57	18.95	38.33	20.58	37.57	28.57	36.67	12.64	35.9	23.27	36.67	15.13	36.46	18.72	36.67	12.48	36.73	20.67	37.5
18	22	-2.25	0	-2.25	38.89	20.23	37.01	36.51	36.67	39.9	39.23	39.46	35.28	26.69	38.12	35.07	36.67	37.65	38.68	40.25	36.11	10.82	36.73	18.94	37.22	19.65	37.84	28.22	36.11	15.7	36.73	23.91	37.22	24.1	37.01	36.7	36.11	9.53	36.18	17.45	36.94	7.77	36.46	20.94	36.39	11.27	35.9	20.88	36.39
19	21	0.25	-0.25	0.13	40	25.13	39.51	23.29	36.67	18.68	39.51	15.19	40	36.03	40.07	10.83	39.17	35.13	41.73	18.35	36.11	11.6	38.4	16.38	35.28	8.42	39.23	10.57	39.17	17.34	40.07	11.56	38.33	21.2	39.51	21.2	36.39	8.45	37.01	10.35	38.61	8.02	38.4	12.16	38.33	11.95	38.12	7.84	38.33
20	21	-1.75	0	-1.75	37.78	27.21	38.68	57.29	37.5	25.02	36.46	20.47	37.5	38.63	38.4	14.01	36.94	35.79	38.4	14.32	37.22	23.5	37.84	36.51	37.5	8.34	37.01	25.63	37.78	22.32	37.29	22.1	36.94	19.27	37.29	15.09	36.67	18.36	36.73	19.6	36.11	6.87	36.73	23.15	37.22	13.93	36.73	17.08	36.67
21	21	-0.5	0	-0.5	35	30.12	37.84	36.58	37.5	51.18	36.18	24.05	36.67	34.69	41.18	6.7	36.67	37.33	37.57	26.13	36.11	18.24	36.73	39.28	37.78	22.96	36.18	35.4	36.39	20.96	35.9	21.26	36.67	27.47	36.73	32.31	36.11	16.87	35.9	42.92	36.94	20.37	35.9	32.65	36.39	15.22	35.62	31.41	36.67
22	27	-1.5	0	-1.5	40	33.81	39.79	43.47	39.44	37.47	40.62	30.7	37.5	52.15	39.79	37.93	39.17	43.22	39.51	31.1	38.33	17.04	38.4	28.03	39.17	22.88	38.68	27.65	39.17	34.5	38.96	38.82	38.33	21.06	38.4	42.54	37.22	10.13	37.01	25.88	38.33	16.7	38.12	20.82	38.33	21.21	37.84	40.26	37.5
23	21	0.75	-0.5	0.5	34.17	20.37	38.96	42.39	37.5	28.15	38.4	33.85	38.33	30.01	39.51	34.91	38.33	48.19	40.34	19.58	35.83	10.83	38.4	26.89	36.67	17.26	38.12	21.24	36.94	18.81	38.96	30.88	39.17	23.27	38.68	14.71	36.67	11.73	37.29	16.9	36.94	12.88	37.01	18.07	36.67	10.93	37.29	22.27	40
[truncated: 51 more columns]

## Sheet: Experiment 2 Raw data
Subject	Age	Sphere	Astigmatism	SE	Ring1_0.24PL_DCi	Ring1_0.24PL_DCamp	Ring1_0.24PL_ICi	Ring1_0.24PL_ICamp	Ring1_0.24_plus2_DCi	Ring1_0.24_plus2_DCamp	Ring1_0.24_plus2_ICi	Ring1_0.24_plus2_ICamp	Ring1_0.24_minus2_DCi	Ring1_0.24_minus2_DCamp	Ring1_0.24_minus2_ICi	Ring1_0.24_minus2_ICamp	Ring1_4.8PL_DCi	Ring1_4.8PL_DCamp	Ring1_4.8PL_ICi	Ring1_4.8PL_ICamp	Ring1_4.8_plus2_DCi	Ring1_4.8_plus2_DCamp	Ring1_4.8_plus2_ICi	Ring1_4.8_plus2_ICamp	Ring1_4.8_minus2_DCi	Ring1_4.8_minus2_DCamp	Ring1_4.8_minus2_ICi	Ring1_4.8_minus2_ICamp	Ring2_0.24PL_DCi	Ring2_0.24PL_DCamp	Ring2_0.24PL_ICi	Ring2_0.24PL_ICamp	Ring2_0.24_plus2_DCi	Ring2_0.24_plus2_DCamp	Ring2_0.24_plus2_ICi	Ring2_0.24_plus2_ICamp	Ring2_0.24_minus2_DCi	Ring2_0.24_minus2_DCamp	Ring2_0.24_minus2_ICi	Ring2_0.24_minus2_ICamp	Ring2_4.8PL_DCi	Ring2_4.8PL_DCamp	Ring2_4.8PL_ICi	Ring2_4.8PL_ICamp	Ring2_4.8_plus2_DCi	Ring2_4.8_plus2_DCamp	Ring2_4.8_plus2_ICi	Ring2_4.8_plus2_ICamp	Ring2_4.8_minus2_DCi
1	23	-0.5	0	-0.5	39.17	40.38	39.51	52.61	37.5	50.76	40.9	46.42	35.83	31.91	40.34	32.3	38.33	64.55	39.51	65.36	39.17	60.03	39.79	54.1	39.17	40.69	40.9	16.56	39.17	24.27	38.68	40.08	38.33	25.04	38.96	29.53	35	15.26	38.96	31.47	38.33	44.9	38.4	50.57	39.17	43.86	38.12	47.38	39.17
2	22	0.5	-1	0	34.17	14.46	37.84	34.02	33.06	25.5	37.84	34.33	33.61	21.3	37.84	32.08	36.94	31.41	37.57	32.09	33.89	36.21	38.12	31.21	34.72	34.46	38.12	25.73	36.39	9.71	37.29	27.55	35.56	12.4	37.01	25.87	33.61	14.72	37.01	22.26	33.33	19.33	37.01	22.25	36.67	16.15	36.73	27.56	35.56
3	24	1.5	-0.75	1.13	35.56	30.1	37.57	39.44	34.17	36.93	36.73	30.36	35	21.77	37.01	37.32	34.17	39.3	39.51	14.48	35.56	39.07	35.34	11.6	38.33	38.08	37.57	17.47	36.11	18.55	36.46	25.19	35	21.84	36.46	26.81	35	16.55	36.46	25.05	33.33	20.77	35.07	16.21	35.83	27.42	35.62	23.54	37.22
4	24	0.25	0	0.25	37.78	10.58	38.96	39.06	34.44	34.72	37.57	18.76	35	32.49	38.4	27.5	38.33	26.12	36.46	26.99	36.67	18.68	33.68	21.58	36.39	20.54	35.62	19	37.5	7.14	37.01	21.69	38.06	17.9	36.46	18.67	35.56	14.08	37.57	12.91	38.06	13.25	36.46	15.77	37.22	14.93	34.79	14.41	37.22
5	22	-0.25	0	-0.25	39.44	14.54	41.46	8.72	39.17	27.99	38.68	17.11	36.11	28.35	39.51	29.42	38.06	25.89	39.23	9.39	35.83	31.79	39.23	18.52	37.22	27.08	39.51	9.12	39.17	5.51	38.4	16.98	38.33	15.28	38.12	25.3	36.67	13.18	38.68	27.7	37.5	17.1	38.96	24.11	36.11	17.12	38.4	19.76	36.94
6	21	-2	-1	-2.5	35.83	22.17	35.07	19.4	34.17	33.84	37.84	31.8	36.67	17.5	39.79	25.28	38.33	17.66	35.62	11.41	35	20.76	38.68	5.61	36.67	27.32	38.68	22.39	35	12.02	36.46	12.92	35	16.28	36.46	15.29	36.67	12.32	36.73	11.91	34.17	14.44	36.18	10.21	35.83	10.73	37.29	15.64	37.22
7	25	-1	-0.5	-1.25	35.83	20.75	39.51	33.01	39.17	23.19	39.79	21.12	38.89	27.17	41.18	30.31	35	38.67	38.96	27.1	37.5	32.88	41.18	18.64	39.17	17.16	40.34	17.98	35	12.34	37.84	15.29	38.06	12.12	37.84	15.88	37.5	12.41	38.12	13.89	35.83	21.68	37.84	23.07	37.5	21.86	37.84	26.63	37.5
8	21	-1.75	0	-1.75	35.83	19.86	39.51	21.09	35	15.2	39.51	11.53	34.17	22.27	38.96	17.91	36.67	26.02	39.23	14.09	35	26.35	38.96	7.05	36.67	19.2	38.12	8.5	36.67	13.03	37.57	14.28	37.5	6.43	37.29	10.87	33.89	8.09	38.4	16.18	36.67	14.54	37.01	14.19	39.17	13.05	38.12	18.43	37.5
9	20	-0.25	-0.5	-0.5	35	27.99	38.4	28.31	37.5	28.74	35.9	28.43	36.67	15.35	37.29	15.89	36.67	21.47	36.46	11.49	36.67	28.98	36.73	5.1	37.22	20.71	37.29	15.72	35.83	12.17	35.07	20.4	36.67	13.31	36.18	20.17	35.56	13.01	34.79	10.64	36.67	16.43	36.18	11.02	36.39	13.78	35.9	4.41	33.33
10	22	-0.5	0	-0.5	35	30.12	37.84	36.58	36.67	30.17	37.01	26.57	36.94	39.74	36.73	40.25	36.67	37.33	37.57	26.13	38.06	32.01	36.73	14.8	37.5	31.98	35.9	13.4	36.11	18.24	36.73	39.28	36.67	18.99	36.46	26.06	36.67	30.63	36.73	28.97	36.67	27.47	36.73	32.31	36.67	22.79	36.46	27.96	35.83
11	21	-0.5	-0.25	-0.62	39.17	49.42	39.23	44.59	38.33	37.94	38.96	38.38	39.17	37.89	39.23	34.81	35.83	31.09	38.12	21.56	37.5	45.1	39.23	18.04	38.33	47.58	38.68	16.23	37.5	29.65	37.57	30.24	38.33	22.21	37.57	30.33	37.5	19.22	37.84	27.1	33.89	21.7	37.57	27.5	39.17	27.23	37.57	24.45	38.33
12	21	0.25	-0.25	0.13	41.67	42.89	39.79	33.4	40.83	39.64	39.79	36.19	40	30.44	39.79	29.33	37.5	42.16	42.57	21.34	42.5	42.34	41.73	38.75	41.67	55.07	41.73	43.35	41.67	15.86	38.4	27.23	40	17.95	39.23	30.01	40	15.35	39.79	23.16	36.67	29.68	40.34	20.9	35.83	31.16	39.51	32.59	40
13	20	-2	0	0	35.83	35.39	37.84	42.23	35.83	51.48	40.9	16.23	36.67	43.56	41.73	14.25	36.67	31.17	36.73	10.96	36.67	34.44	37.01	10.46	35.83	33.13	38.12	9.98	35.83	19.4	36.73	31.95	35.83	30.81	36.46	24.19	35.83	29.25	37.01	22.89	35.83	22.8	36.18	19.39	35.83	25.93	36.18	19.85	35.83
14	22	0.25	-0.5	0	35.83	40.01	38.4	31.58	37.5	37.22	37.84	46.54	36.67	28.27	38.68	46.53	35.83	22.74	37.84	14.58	35.83	36.74	37.84	8.04	37.5	35.71	38.4	14.8	36.67	18.1	37.29	30.39	37.22	22.62	36.73	39.66	36.67	17.06	37.29	31.32	36.67	17.27	37.01	14.22	35.83	24.34	37.01	16.39	37.5
15	22	0	0	0	39.44	23.63	38.68	47.25	37.5	24.44	38.96	43.39	35.83	22.41	38.4	42.64	39.17	43.9	39.23	37.32	39.17	26.66	39.23	51.12	35	21.77	39.79	14.93	38.33	15.62	38.12	33.79	38.06	11.52	37.57	35.91	38.06	11.96	38.4	30.45	38.33	19.4	37.84	29.23	38.06	20.74	38.4	37.75	37.5
16	27	-1.5	0	-1.5	40	33.81	39.79	43.47	37.5	33.55	39.23	23.87	35	40.58	40.07	40.59	39.17	43.22	39.51	31.1	38.33	44.13	39.79	40.79	37.5	43.1	39.79	23.03	38.33	17.04	38.4	28.03	37.5	22.73	37.84	34.1	35.83	18.11	38.96	37.72	38.33	21.06	38.4	42.54	38.33	29.62	37.84	41.58	37.5
17	20	0.75	-0.5	0.5	34.17	20.37	38.96	42.39	36.39	31.66	37.57	44	36.39	38.66	40.62	13.84	37.5	45.95	37.57	23.83	35	52.55	38.4	10.62	35.83	29.55	41.73	24.62	35.83	10.83	38.4	26.89	34.17	15.44	37.29	23.25	36.39	18.48	37.84	9.46	33.61	19.57	37.29	22.33	35.83	28.51	37.84	34.22	34.72
18	21	-0.75	-0.75	-1.13	35	27.29	35.07	44.22	36.11	35.07	36.73	48.99	35.83	60.43	38.68	15.29	35.83	46.61	37.01	21.66	35.83	55.11	36.18	22.69	36.67	42.96	36.73	23.56	35.28	12.96	35.07	23.67	34.44	19.26	35.07	37.34	35	30.18	36.46	22.72	35.83	25.6	35.62	28.44	35.83	29.56	35.62	38.52	36.67
19	22	0.25	-0.25	0.13	36.67	30.51	39.51	15.71	36.67	35.02	40.9	39.52	38.33	37.47	39.79	43.57	40.83	32.14	37.29	28.79	38.33	47.13	40.62	13.53	37.5	50.89	40.62	10.58	37.5	12.76	36.73	12.4	35.83	17.13	36.73	19.12	37.5	17.68	38.12	23.72	39.72	16.72	38.12	18.15	37.5	24.02	38.68	9.92	37.5
20	21	-0.75	-0.25	-0.87	37.5	12.68	38.96	6.99	38.06	23.83	40.07	15.49	40	20.67	36.46	12.16	41.67	19.14	43.96	7.96	39.17	19.58	36.46	11.32	40	15.11	45.34	8.82	36.61	8.32	38.4	10.79	38.33	15.04	38.12	17.65	39.17	14.22	36.46	14.23	44.72	7.34	43.12	2.6	40.56	10.64	36.18	5.84	44.17
21	21	-0.5	0	-0.5	38.06	17.82	37.84	33.09	35.83	28.35	39.23	29.69	38.33	30.41	41.18	23.28	36.67	30.68	30.62	12.4	40.83	22.79	37.01	19.91	39.17	30.56	38.68	12.69	35.83	13.64	37.29	16.01	35.83	19.08	37.29	23.72	37.22	14.61	36.46	10.13	38.33	17.73	37.57	9.99	40.83	13.88	36.73	10.15	40
22	21	0.75	0	0.75	37.5	30.83	37.01	31.32	39.17	22.64	37.57	29.92	37.5	38.47	37.29	30.05	35.28	30.66	38.12	7.89	35	34.73	39.79	10.88	37.22	34.03	36.18	15.38	35.83	19.63	35.34	16.21	35.56	15.68	36.46	11.68	37.5	20.64	37.57	18.51	36.67	15.23	36.46	7.36	35.83	20.92	35.34	9.42	38.06
23	21	-2	0	-2	36.67	30.29	37.29	44.99	35	36.29	37.84	49.41	37.5	31.96	37.01	31.27	35	41.44	38.12	34.83	35.56	37.67	37.01	19.85	37.5	36.84	37.57	35.85	36.67	15.31	36.46	26.97	35.3	22.87	35.9	32.96	35.83	14.91	36.46	27.12	35	26.12	36.46	34.83	35.83	21.69	35.9	37.68	36.39
[truncated: 147 more columns]
